# Supplementary material for: Valorization of Common (Fagopyrum esculentum Moench.) and Tartary (Fagopyrum tataricum Gaertn.) Buckwheat in Gluten-Free Polenta Samples: Chemical-Physical and Sensory Characterization
Source: Foods. 2022 Oct 30;11(21):3442. doi: 10.3390/foods11213442 (PMC9656078; doi:10.3390/foods11213442)
Supplement: Supplementary file 1 [file foods-11-03442-s001.zip]

Archive with 2 entries (2 files):
- Supplementary material_Figure S1.pdf
- Supplementary material_Table S1.pdf
